# Supplementary material for: Stable Heteroclinic Channel Networks for Physical Human–Humanoid Robot Collaboration
Source: Sensors (Basel). 2023 Jan 26;23(3):1396. doi: 10.3390/s23031396 (PMC9921709; doi:10.3390/s23031396)
Supplement: Supplementary file 1 [file sensors-23-01396-s001.zip]

Archive with 1 entries (1 files):
- sensors-2096934-supplementary.mp4
